# Supplementary material for: Imaging of the Entry Pathway of a Cell-Penetrating Peptide–DNA Complex From the Extracellular Space to Chloroplast Nucleoids Across Multiple Membranes in Arabidopsis Leaves
Source: Front Plant Sci. 2021 Dec 3;12:759871. doi: 10.3389/fpls.2021.759871 (PMC8678410; doi:10.3389/fpls.2021.759871)
Supplement: Supplementary file 1 [file Table_1.xlsx]

## Sheet: Vector and peptide
					Supplementary Table I. Peptide-DNA complexes
						Name	Peptide	Sequence	Plasmid
						BP100(KH)9-DNA complex	BP100(KH)9	KKLFKKILKYL-KHKHKHKHKHKHKHKHKH	PsbA-SPECr-sGFP-psbA
									Prrn-aadA-sfGFP-Trps
						KH-AtOEP34-DNA complex	KH-AtOEP34	KHKHKHKHKHKHKHKHKH-MFAFQYLLVM	PsbA-SPECr-sGFP-psbA
									Prrn-aadA-sfGFP-Trps
